# Supplementary material for: P(v) intermediate-mediated E1cB elimination for the synthesis of glycals
Source: Chem Sci. 2022 Apr 22;13(19):5588–96. doi: 10.1039/d2sc01423h (PMC9116453; doi:10.1039/d2sc01423h)
Supplement: SC-013-D2SC01423H-s005 [file SC-013-D2SC01423H-s005.cif]

# Electronic Supplementary Material (ESI) for Chemical Science.
# This journal is © The Royal Society of Chemistry 2022

####################################################################### 
# 
# This file contains crystal structure data downloaded from the 
# Cambridge Structural Database (CSD) hosted by the Cambridge 
# Crystallographic Data Centre (CCDC).
# 
# Full information about CCDC data access policies and citation 
# guidelines are available at http://www.ccdc.cam.ac.uk/access/V1 
# 
# Audit and citation data items may have been added by the CCDC. 
# Please retain this information to preserve the provenance of 
# this file and to allow appropriate attribution of the data. 
# 
#######################################################################

data_200528huanghy_0m
_database_code_depnum_ccdc_archive 'CCDC 2142375'
loop_
_audit_author_name
_audit_author_address
'haiyang huang'
;Jiangxi Science and Technology Normal University
China
;
_audit_update_record             
;
2022-01-16 deposited with the CCDC.	2022-04-28 downloaded from the CCDC.
;
_audit_creation_date             2022-01-15
_audit_creation_method           
;
Olex2 1.5
(compiled 2021.08.20 svn.r13c46975 for OlexSys, GUI svn.r6396)
;
_shelx_SHELXL_version_number     2014/7
_chemical_name_common            ?
_chemical_name_systematic        ?
_chemical_formula_moiety         'C32 H34 O9 P, C F3 O3 S'
_chemical_formula_sum            'C33 H34 F3 O12 P S'
_chemical_formula_weight         742.63
_chemical_absolute_configuration syn
_chemical_melting_point          ?
loop_
_atom_type_symbol
_atom_type_description
_atom_type_scat_dispersion_real
_atom_type_scat_dispersion_imag
_atom_type_scat_source
C C 0.0033 0.0016 'International Tables Vol C Tables 4.2.6.8 and 6.1.1.4'
H H 0.0000 0.0000 'International Tables Vol C Tables 4.2.6.8 and 6.1.1.4'
F F 0.0171 0.0103 'International Tables Vol C Tables 4.2.6.8 and 6.1.1.4'
O O 0.0106 0.0060 'International Tables Vol C Tables 4.2.6.8 and 6.1.1.4'
P P 0.1023 0.0942 'International Tables Vol C Tables 4.2.6.8 and 6.1.1.4'
S S 0.1246 0.1234 'International Tables Vol C Tables 4.2.6.8 and 6.1.1.4'

_shelx_space_group_comment       
;
The symmetry employed for this shelxl refinement is uniquely defined
by the following loop, which should always be used as a source of
symmetry information in preference to the above space-group names.
They are only intended as comments.
;
_space_group_crystal_system      monoclinic
_space_group_IT_number           4
_space_group_name_H-M_alt        'P 1 21 1'
_space_group_name_Hall           'P 2yb'
loop_
_space_group_symop_operation_xyz
'x, y, z'
'-x, y+1/2, -z'

_cell_length_a                   10.5045(14)
_cell_length_b                   16.820(2)
_cell_length_c                   11.0991(15)
_cell_angle_alpha                90
_cell_angle_beta                 112.514(2)
_cell_angle_gamma                90
_cell_volume                     1811.6(4)
_cell_formula_units_Z            2
_cell_measurement_reflns_used    3920
_cell_measurement_temperature    296.15
_cell_measurement_theta_max      20.933
_cell_measurement_theta_min      2.271
_shelx_estimated_absorpt_T_max   0.994
_shelx_estimated_absorpt_T_min   0.994
_exptl_absorpt_coefficient_mu    0.208
_exptl_absorpt_correction_T_max  0.7456
_exptl_absorpt_correction_T_min  0.7080
_exptl_absorpt_correction_type   multi-scan
_exptl_absorpt_process_details   
;
SADABS-2014/5 (Bruker,2014/5) was used for absorption correction.
wR2(int) was 0.0543 before and 0.0397 after correction.
The Ratio of minimum to maximum transmission is 0.9496.
The \l/2 correction factor is 0.00150.
;
_exptl_absorpt_special_details   ?
_exptl_crystal_colour            'clear light colourless'
_exptl_crystal_colour_lustre     clear
_exptl_crystal_colour_modifier   light
_exptl_crystal_colour_primary    colourless
_exptl_crystal_density_diffrn    1.361
_exptl_crystal_density_meas      ?
_exptl_crystal_density_method    ?
_exptl_crystal_description       block
_exptl_crystal_F_000             772
_exptl_crystal_size_max          0.03
_exptl_crystal_size_mid          0.03
_exptl_crystal_size_min          0.03
_exptl_transmission_factor_max   ?
_exptl_transmission_factor_min   ?
_diffrn_reflns_av_R_equivalents  0.0253
_diffrn_reflns_av_unetI/netI     0.0480
_diffrn_reflns_Laue_measured_fraction_full 0.999
_diffrn_reflns_Laue_measured_fraction_max 0.953
_diffrn_reflns_limit_h_max       13
_diffrn_reflns_limit_h_min       -13
_diffrn_reflns_limit_k_max       21
_diffrn_reflns_limit_k_min       -21
_diffrn_reflns_limit_l_max       14
_diffrn_reflns_limit_l_min       -13
_diffrn_reflns_number            14659
_diffrn_reflns_point_group_measured_fraction_full 0.990
_diffrn_reflns_point_group_measured_fraction_max 0.919
_diffrn_reflns_theta_full        25.242
_diffrn_reflns_theta_max         27.663
_diffrn_reflns_theta_min         2.326
_diffrn_ambient_temperature      296.15
_diffrn_detector_area_resol_mean ?
_diffrn_measured_fraction_theta_full 0.999
_diffrn_measured_fraction_theta_max 0.953
_diffrn_measurement_device_type  'CCDC AREA DETECTOR'
_diffrn_measurement_method       ?
_diffrn_radiation_type           MoK\a
_diffrn_radiation_wavelength     0.71073
_diffrn_source                   ?
_diffrn_source_current           30.0
_diffrn_source_power             1.5
_diffrn_source_voltage           50.0
_reflns_Friedel_coverage         0.864
_reflns_Friedel_fraction_full    0.981
_reflns_Friedel_fraction_max     0.882
_reflns_number_gt                5592
_reflns_number_total             7768
_reflns_special_details          
;
 Reflections were merged by SHELXL according to the crystal
 class for the calculation of statistics and refinement.
 
 _reflns_Friedel_fraction is defined as the number of unique
 Friedel pairs measured divided by the number that would be
 possible theoretically, ignoring centric projections and
 systematic absences.
;
_reflns_threshold_expression     'I > 2\s(I)'
_computing_cell_refinement       'SAINT v8.34A (Bruker, 2013)'
_computing_data_collection       ?
_computing_data_reduction        'SAINT v8.34A (Bruker, 2013)'
_computing_molecular_graphics    'Olex2 1.5 (Dolomanov et al., 2009)'
_computing_publication_material  'Olex2 1.5 (Dolomanov et al., 2009)'
_computing_structure_refinement  'SHELXL 2014/7 (Sheldrick, 2015)'
_computing_structure_solution    'SHELXT 2014/5 (Sheldrick, 2014)'
_refine_diff_density_max         0.528
_refine_diff_density_min         -0.242
_refine_diff_density_rms         0.050
_refine_ls_abs_structure_details 
;
 Flack x determined using 2012 quotients [(I+)-(I-)]/[(I+)+(I-)]
 (Parsons, Flack and Wagner, Acta Cryst. B69 (2013) 249-259).
;
_refine_ls_abs_structure_Flack   0.04(4)
_refine_ls_extinction_coef       .
_refine_ls_extinction_method     none
_refine_ls_goodness_of_fit_ref   1.027
_refine_ls_hydrogen_treatment    constr
_refine_ls_matrix_type           full
_refine_ls_number_parameters     455
_refine_ls_number_reflns         7768
_refine_ls_number_restraints     2
_refine_ls_R_factor_all          0.0847
_refine_ls_R_factor_gt           0.0560
_refine_ls_restrained_S_all      1.027
_refine_ls_shift/su_max          0.000
_refine_ls_shift/su_mean         0.000
_refine_ls_structure_factor_coef Fsqd
_refine_ls_weighting_details     
'w=1/[\s^2^(Fo^2^)+(0.0827P)^2^+0.1881P] where P=(Fo^2^+2Fc^2^)/3'
_refine_ls_weighting_scheme      calc
_refine_ls_wR_factor_gt          0.1357
_refine_ls_wR_factor_ref         0.1534
_refine_special_details          ?
_olex2_refinement_description    
;
1. Fixed Uiso
 At 1.2 times of:
  All C(H) groups, All C(H,H) groups
 At 1.5 times of:
  All C(H,H,H) groups
2. Rigid bond restraints
 C13, C14
 with sigma for 1-2 distances of 0.0002 and sigma for 1-3 distances of 0.0001
3.a Ternary CH refined with riding coordinates:
 C3(H3), C2(H2), C1(H1), C5(H5), C4(H4)
3.b Secondary CH2 refined with riding coordinates:
 C6(H6a,H6b)
3.c Aromatic/amide H refined with riding coordinates:
 C22(H22), C32(H32), C29(H29), C16(H16), C28(H28), C20(H20), C17(H17),
 C19(H19), C24(H24), C23(H23), C30(H30), C18(H18), C31(H31), C26(H26), C25(H25)
3.d Idealised Me refined as rotating group:
 C8(H8a,H8b,H8c), C12(H12a,H12b,H12c), C14(H14a,H14b,H14c), C10(H10a,H10b,H10c)
;
_atom_sites_solution_hydrogens   geom
_atom_sites_solution_primary     dual
_atom_sites_solution_secondary   ?
loop_
_atom_site_label
_atom_site_type_symbol
_atom_site_fract_x
_atom_site_fract_y
_atom_site_fract_z
_atom_site_U_iso_or_equiv
_atom_site_adp_type
_atom_site_occupancy
_atom_site_site_symmetry_order
_atom_site_calc_flag
_atom_site_refinement_flags_posn
_atom_site_refinement_flags_adp
_atom_site_refinement_flags_occupancy
_atom_site_disorder_assembly
_atom_site_disorder_group
P1 P 0.63625(12) 0.43759(7) 0.06023(11) 0.0416(3) Uani 1 1 d . . . . .
S1 S 0.41346(17) 0.68798(9) 0.66575(16) 0.0690(4) Uani 1 1 d . . . . .
O2 O 0.8884(3) 0.31011(18) 0.2428(3) 0.0449(7) Uani 1 1 d . . . . .
O3 O 1.0550(3) 0.3819(2) 0.4814(3) 0.0571(9) Uani 1 1 d . . . . .
O4 O 0.9032(4) 0.5195(2) 0.4598(3) 0.0540(9) Uani 1 1 d . . . . .
O1 O 0.6530(3) 0.4551(2) 0.2902(3) 0.0487(8) Uani 1 1 d . . . . .
O6 O 1.0130(5) 0.3694(3) 0.1440(5) 0.0840(14) Uani 1 1 d . . . . .
O8 O 0.9373(5) 0.5686(3) 0.6563(4) 0.0809(13) Uani 1 1 d . . . . .
O5 O 0.4824(5) 0.4851(3) 0.4422(4) 0.0757(12) Uani 1 1 d . . . . .
O7 O 1.0696(6) 0.3254(3) 0.6688(4) 0.0888(15) Uani 1 1 d . . . . .
C7 C 0.9710(5) 0.3104(3) 0.1734(5) 0.0540(12) Uani 1 1 d . . . . .
C3 C 0.9065(5) 0.3791(3) 0.4346(4) 0.0409(10) Uani 1 1 d . . . . .
H3 H 0.8776 0.3280 0.4582 0.049 Uiso 1 1 calc R U . . .
C15 C 0.7240(5) 0.5303(3) 0.0724(5) 0.0495(11) Uani 1 1 d . . . . .
C2 C 0.8582(4) 0.3849(3) 0.2883(4) 0.0379(9) Uani 1 1 d . . . . .
H2 H 0.9046 0.4286 0.2632 0.045 Uiso 1 1 calc R U . . .
C1 C 0.6995(4) 0.3956(3) 0.2268(4) 0.0394(10) Uani 1 1 d . . . . .
H1 H 0.6534 0.3450 0.2272 0.047 Uiso 1 1 calc R U . . .
O11 O 0.3857(7) 0.6069(3) 0.6310(6) 0.121(2) Uani 1 1 d . . . . .
C21 C 0.6612(5) 0.3698(3) -0.0535(4) 0.0483(11) Uani 1 1 d . . . . .
F1 F 0.5942(6) 0.6917(4) 0.5590(6) 0.142(2) Uani 1 1 d . . . . .
C5 C 0.6949(5) 0.4434(3) 0.4282(4) 0.0476(10) Uani 1 1 d . . . . .
H5 H 0.6628 0.3912 0.4441 0.057 Uiso 1 1 calc R U . . .
C11 C 0.9466(5) 0.5757(3) 0.5535(6) 0.0557(13) Uani 1 1 d . . . . .
O9 O 0.4227(7) 0.5777(4) 0.2883(6) 0.118(2) Uani 1 1 d . . . . .
O12 O 0.4238(7) 0.7070(3) 0.7934(5) 0.1079(19) Uani 1 1 d . . . . .
O10 O 0.3364(6) 0.7442(4) 0.5706(6) 0.1106(19) Uani 1 1 d . . . . .
C27 C 0.4552(5) 0.4540(3) 0.0094(4) 0.0490(11) Uani 1 1 d . . . . .
C4 C 0.8510(5) 0.4460(3) 0.4911(4) 0.0455(10) Uani 1 1 d . . . . .
H4 H 0.8819 0.4399 0.5859 0.055 Uiso 1 1 calc R U . . .
C22 C 0.6432(6) 0.2894(3) -0.0406(5) 0.0566(14) Uani 1 1 d . . . . .
H22 H 0.6279 0.2708 0.0317 0.068 Uiso 1 1 calc R U . . .
C9 C 1.1254(7) 0.3514(4) 0.6028(7) 0.0709(18) Uani 1 1 d . . . . .
C32 C 0.3749(6) 0.4041(4) 0.0514(6) 0.0718(17) Uani 1 1 d . . . . .
H32 H 0.4152 0.3633 0.1104 0.086 Uiso 1 1 calc R U . . .
C29 C 0.2523(7) 0.5231(5) -0.1284(7) 0.091(2) Uani 1 1 d . . . . .
H29 H 0.2111 0.5636 -0.1875 0.109 Uiso 1 1 calc R U . . .
C6 C 0.6268(6) 0.5071(4) 0.4775(5) 0.0618(14) Uani 1 1 d . . . . .
H6A H 0.6723 0.5120 0.5715 0.074 Uiso 1 1 calc R U . . .
H6B H 0.6329 0.5579 0.4386 0.074 Uiso 1 1 calc R U . . .
C8 C 0.9951(7) 0.2278(4) 0.1404(7) 0.0793(19) Uani 1 1 d . . . . .
H8A H 1.0444 0.1989 0.2192 0.119 Uiso 1 1 calc R U . . .
H8B H 1.0482 0.2287 0.0868 0.119 Uiso 1 1 calc R U . . .
H8C H 0.9082 0.2023 0.0941 0.119 Uiso 1 1 calc R U . . .
C16 C 0.8487(6) 0.5347(4) 0.0573(7) 0.0698(17) Uani 1 1 d . . . . .
H16 H 0.8836 0.4901 0.0311 0.084 Uiso 1 1 calc R U . . .
C28 C 0.3925(6) 0.5121(4) -0.0830(6) 0.0736(17) Uani 1 1 d . . . . .
H28 H 0.4455 0.5437 -0.1145 0.088 Uiso 1 1 calc R U . . .
C20 C 0.6737(7) 0.5963(4) 0.1134(6) 0.0702(16) Uani 1 1 d . . . . .
H20 H 0.5910 0.5937 0.1256 0.084 Uiso 1 1 calc R U . . .
C13 C 0.3948(9) 0.5273(5) 0.3505(8) 0.0865(19) Uani 1 1 d . U . . .
C17 C 0.9213(7) 0.6054(5) 0.0810(7) 0.084(2) Uani 1 1 d . . . . .
H17 H 1.0053 0.6082 0.0712 0.101 Uiso 1 1 calc R U . . .
C19 C 0.7491(9) 0.6674(4) 0.1365(8) 0.088(2) Uani 1 1 d . . . . .
H19 H 0.7160 0.7123 0.1640 0.106 Uiso 1 1 calc R U . . .
C24 C 0.6688(9) 0.2633(5) -0.2405(7) 0.091(2) Uani 1 1 d . . . . .
H24 H 0.6717 0.2275 -0.3034 0.110 Uiso 1 1 calc R U . . .
C23 C 0.6475(7) 0.2366(4) -0.1330(6) 0.0717(16) Uani 1 1 d . . . . .
H23 H 0.6360 0.1826 -0.1227 0.086 Uiso 1 1 calc R U . . .
C30 C 0.1735(7) 0.4743(5) -0.0861(7) 0.091(2) Uani 1 1 d . . . . .
H30 H 0.0783 0.4807 -0.1189 0.110 Uiso 1 1 calc R U . . .
C18 C 0.8699(9) 0.6714(5) 0.1190(7) 0.094(2) Uani 1 1 d . . . . .
H18 H 0.9180 0.7192 0.1328 0.113 Uiso 1 1 calc R U . . .
F2 F 0.6318(8) 0.7718(5) 0.7136(10) 0.200(4) Uani 1 1 d . . . . .
F3 F 0.6693(7) 0.6464(5) 0.7519(7) 0.189(4) Uani 1 1 d . . . . .
C31 C 0.2338(7) 0.4161(5) 0.0038(7) 0.091(3) Uani 1 1 d . . . . .
H31 H 0.1793 0.3843 0.0333 0.110 Uiso 1 1 calc R U . . .
C26 C 0.6784(11) 0.3962(5) -0.1614(7) 0.103(3) Uani 1 1 d . . . . .
H26 H 0.6854 0.4504 -0.1740 0.123 Uiso 1 1 calc R U . . .
C33 C 0.5854(9) 0.7020(6) 0.6715(10) 0.105(3) Uani 1 1 d . . . . .
C12 C 1.0034(9) 0.6454(4) 0.5064(8) 0.095(2) Uani 1 1 d . . . . .
H12A H 1.0838 0.6292 0.4915 0.142 Uiso 1 1 calc R U . . .
H12B H 1.0277 0.6867 0.5710 0.142 Uiso 1 1 calc R U . . .
H12C H 0.9351 0.6649 0.4266 0.142 Uiso 1 1 calc R U . . .
C14 C 0.2481(9) 0.5056(7) 0.3310(10) 0.124(3) Uani 1 1 d . U . . .
H14A H 0.1896 0.5113 0.2406 0.186 Uiso 1 1 calc R U . . .
H14B H 0.2165 0.5402 0.3825 0.186 Uiso 1 1 calc R U . . .
H14C H 0.2453 0.4515 0.3576 0.186 Uiso 1 1 calc R U . . .
C25 C 0.6855(14) 0.3418(6) -0.2545(9) 0.141(4) Uani 1 1 d . . . . .
H25 H 0.7019 0.3600 -0.3263 0.169 Uiso 1 1 calc R U . . .
C10 C 1.2783(7) 0.3587(6) 0.6355(9) 0.115(3) Uani 1 1 d . . . . .
H10A H 1.3066 0.3187 0.5893 0.172 Uiso 1 1 calc R U . . .
H10B H 1.3273 0.3517 0.7276 0.172 Uiso 1 1 calc R U . . .
H10C H 1.2981 0.4104 0.6103 0.172 Uiso 1 1 calc R U . . .

loop_
_atom_site_aniso_label
_atom_site_aniso_U_11
_atom_site_aniso_U_22
_atom_site_aniso_U_33
_atom_site_aniso_U_23
_atom_site_aniso_U_13
_atom_site_aniso_U_12
P1 0.0469(6) 0.0443(6) 0.0342(5) 0.0039(5) 0.0164(5) 0.0007(5)
S1 0.0797(10) 0.0587(9) 0.0720(10) -0.0009(8) 0.0328(8) 0.0114(8)
O2 0.0524(18) 0.0398(17) 0.0479(18) -0.0016(14) 0.0251(15) 0.0026(14)
O3 0.0481(18) 0.063(2) 0.047(2) 0.0037(17) 0.0048(15) -0.0010(17)
O4 0.070(2) 0.0408(18) 0.046(2) -0.0028(15) 0.0160(17) -0.0095(16)
O1 0.0534(17) 0.057(2) 0.0362(16) -0.0026(15) 0.0177(14) 0.0094(16)
O6 0.103(3) 0.071(3) 0.115(4) 0.010(3) 0.082(3) 0.004(3)
O8 0.097(3) 0.070(3) 0.060(3) -0.024(2) 0.012(2) -0.008(2)
O5 0.091(3) 0.067(3) 0.075(3) -0.001(2) 0.038(3) 0.012(2)
O7 0.108(4) 0.085(3) 0.055(3) 0.021(2) 0.011(3) 0.002(3)
C7 0.050(3) 0.062(3) 0.055(3) 0.003(3) 0.026(2) 0.008(3)
C3 0.043(2) 0.038(2) 0.037(2) 0.0038(19) 0.0112(19) -0.0009(19)
C15 0.052(3) 0.052(3) 0.043(3) 0.012(2) 0.016(2) -0.001(2)
C2 0.041(2) 0.035(2) 0.038(2) 0.0026(18) 0.0163(18) -0.0008(18)
C1 0.043(2) 0.044(3) 0.034(2) 0.0007(19) 0.0181(19) 0.0013(19)
O11 0.173(6) 0.065(3) 0.139(5) -0.033(3) 0.078(4) -0.021(3)
C21 0.057(3) 0.056(3) 0.032(2) 0.003(2) 0.018(2) 0.005(2)
F1 0.167(5) 0.144(4) 0.163(5) -0.038(4) 0.118(4) -0.002(4)
C5 0.058(3) 0.053(3) 0.034(2) -0.003(2) 0.0194(19) 0.002(2)
C11 0.052(3) 0.046(3) 0.054(3) -0.006(3) 0.003(2) 0.000(2)
O9 0.141(5) 0.091(4) 0.116(4) 0.040(4) 0.041(4) 0.021(4)
O12 0.160(5) 0.098(4) 0.091(4) -0.001(3) 0.076(4) 0.034(3)
O10 0.095(4) 0.111(4) 0.117(4) 0.035(4) 0.031(3) 0.040(3)
C27 0.050(2) 0.059(3) 0.037(2) 0.000(2) 0.015(2) 0.002(2)
C4 0.059(3) 0.041(2) 0.034(2) 0.001(2) 0.0154(19) -0.002(2)
C22 0.068(3) 0.063(4) 0.040(3) -0.007(2) 0.021(2) -0.015(3)
C9 0.067(4) 0.064(4) 0.054(4) -0.008(3) -0.007(3) 0.007(3)
C32 0.051(3) 0.110(5) 0.056(3) 0.014(3) 0.021(3) -0.002(3)
C29 0.065(4) 0.096(5) 0.090(5) 0.022(4) 0.008(4) 0.017(4)
C6 0.064(3) 0.075(4) 0.047(3) -0.010(3) 0.023(3) 0.010(3)
C8 0.095(5) 0.070(4) 0.085(4) -0.014(4) 0.048(4) 0.016(4)
C16 0.079(4) 0.052(3) 0.091(5) 0.025(3) 0.046(4) 0.007(3)
C28 0.058(3) 0.074(4) 0.074(4) 0.018(3) 0.008(3) 0.003(3)
C20 0.077(4) 0.057(4) 0.080(4) -0.010(3) 0.033(3) -0.004(3)
C13 0.105(4) 0.065(4) 0.089(5) 0.002(4) 0.037(4) 0.029(4)
C17 0.082(4) 0.073(5) 0.107(5) 0.033(4) 0.048(4) -0.013(4)
C19 0.121(6) 0.055(4) 0.089(5) -0.010(3) 0.041(4) -0.018(4)
C24 0.144(7) 0.082(5) 0.063(4) -0.013(4) 0.056(5) 0.003(5)
C23 0.092(4) 0.065(4) 0.058(3) -0.013(3) 0.028(3) -0.010(3)
C30 0.048(3) 0.136(7) 0.074(4) -0.006(4) 0.006(3) 0.016(4)
C18 0.122(6) 0.071(5) 0.084(5) 0.012(4) 0.035(5) -0.040(5)
F2 0.149(5) 0.191(7) 0.299(10) -0.156(7) 0.130(6) -0.092(5)
F3 0.110(4) 0.241(9) 0.172(6) -0.014(6) 0.005(4) 0.085(5)
C31 0.059(4) 0.149(8) 0.069(4) 0.006(4) 0.027(3) -0.014(4)
C26 0.204(9) 0.069(4) 0.065(4) 0.005(3) 0.086(5) 0.000(5)
C33 0.085(5) 0.113(7) 0.117(7) -0.045(6) 0.039(5) 0.006(5)
C12 0.106(5) 0.058(4) 0.103(5) -0.009(4) 0.021(4) -0.025(4)
C14 0.094(4) 0.135(8) 0.137(7) -0.001(6) 0.037(5) 0.037(5)
C25 0.285(14) 0.103(7) 0.089(6) 0.006(5) 0.130(8) 0.003(7)
C10 0.063(4) 0.138(8) 0.103(6) 0.002(6) -0.012(4) 0.011(5)

_geom_special_details            
;
 All esds (except the esd in the dihedral angle between two l.s. planes)
 are estimated using the full covariance matrix.  The cell esds are taken
 into account individually in the estimation of esds in distances, angles
 and torsion angles; correlations between esds in cell parameters are only
 used when they are defined by crystal symmetry.  An approximate (isotropic)
 treatment of cell esds is used for estimating esds involving l.s. planes.
;
loop_
_geom_bond_atom_site_label_1
_geom_bond_atom_site_label_2
_geom_bond_distance
_geom_bond_site_symmetry_2
_geom_bond_publ_flag
P1 C15 1.790(5) . ?
P1 C1 1.849(4) . ?
P1 C21 1.793(5) . ?
P1 C27 1.786(5) . ?
S1 O11 1.417(6) . ?
S1 O12 1.415(5) . ?
S1 O10 1.417(5) . ?
S1 C33 1.798(9) . ?
O2 C7 1.363(6) . ?
O2 C2 1.436(5) . ?
O3 C3 1.444(6) . ?
O3 C9 1.364(8) . ?
O4 C11 1.349(6) . ?
O4 C4 1.449(6) . ?
O1 C1 1.414(5) . ?
O1 C5 1.436(5) . ?
O6 C7 1.181(7) . ?
O8 C11 1.188(7) . ?
O5 C6 1.461(7) . ?
O5 C13 1.293(9) . ?
O7 C9 1.183(8) . ?
C7 C8 1.483(8) . ?
C3 H3 0.9800 . ?
C3 C2 1.507(6) . ?
C3 C4 1.509(7) . ?
C15 C16 1.385(8) . ?
C15 C20 1.380(8) . ?
C2 H2 0.9800 . ?
C2 C1 1.551(6) . ?
C1 H1 0.9800 . ?
C21 C22 1.380(8) . ?
C21 C26 1.353(8) . ?
F1 C33 1.299(10) . ?
C5 H5 0.9800 . ?
C5 C4 1.517(6) . ?
C5 C6 1.504(7) . ?
C11 C12 1.497(9) . ?
O9 C13 1.197(9) . ?
C27 C32 1.391(8) . ?
C27 C28 1.387(8) . ?
C4 H4 0.9800 . ?
C22 H22 0.9300 . ?
C22 C23 1.371(8) . ?
C9 C10 1.509(10) . ?
C32 H32 0.9300 . ?
C32 C31 1.385(9) . ?
C29 H29 0.9300 . ?
C29 C28 1.374(9) . ?
C29 C30 1.371(11) . ?
C6 H6A 0.9700 . ?
C6 H6B 0.9700 . ?
C8 H8A 0.9600 . ?
C8 H8B 0.9600 . ?
C8 H8C 0.9600 . ?
C16 H16 0.9300 . ?
C16 C17 1.383(9) . ?
C28 H28 0.9300 . ?
C20 H20 0.9300 . ?
C20 C19 1.403(9) . ?
C13 C14 1.517(12) . ?
C17 H17 0.9300 . ?
C17 C18 1.369(11) . ?
C19 H19 0.9300 . ?
C19 C18 1.356(11) . ?
C24 H24 0.9300 . ?
C24 C23 1.371(9) . ?
C24 C25 1.348(12) . ?
C23 H23 0.9300 . ?
C30 H30 0.9300 . ?
C30 C31 1.367(11) . ?
C18 H18 0.9300 . ?
F2 C33 1.289(10) . ?
F3 C33 1.358(12) . ?
C31 H31 0.9300 . ?
C26 H26 0.9300 . ?
C26 C25 1.404(11) . ?
C12 H12A 0.9600 . ?
C12 H12B 0.9600 . ?
C12 H12C 0.9600 . ?
C14 H14A 0.9600 . ?
C14 H14B 0.9600 . ?
C14 H14C 0.9600 . ?
C25 H25 0.9300 . ?
C10 H10A 0.9600 . ?
C10 H10B 0.9600 . ?
C10 H10C 0.9600 . ?

loop_
_geom_angle_atom_site_label_1
_geom_angle_atom_site_label_2
_geom_angle_atom_site_label_3
_geom_angle
_geom_angle_site_symmetry_1
_geom_angle_site_symmetry_3
_geom_angle_publ_flag
C15 P1 C1 106.3(2) . . ?
C15 P1 C21 113.4(2) . . ?
C21 P1 C1 111.6(2) . . ?
C27 P1 C15 110.2(2) . . ?
C27 P1 C1 107.8(2) . . ?
C27 P1 C21 107.5(2) . . ?
O11 S1 O10 116.1(4) . . ?
O11 S1 C33 103.6(4) . . ?
O12 S1 O11 114.8(4) . . ?
O12 S1 O10 113.5(3) . . ?
O12 S1 C33 104.1(4) . . ?
O10 S1 C33 102.6(4) . . ?
C7 O2 C2 118.1(4) . . ?
C9 O3 C3 116.5(5) . . ?
C11 O4 C4 117.4(4) . . ?
C1 O1 C5 114.2(4) . . ?
C13 O5 C6 115.1(6) . . ?
O2 C7 C8 110.0(5) . . ?
O6 C7 O2 123.0(5) . . ?
O6 C7 C8 127.0(5) . . ?
O3 C3 H3 109.5 . . ?
O3 C3 C2 104.9(4) . . ?
O3 C3 C4 111.2(4) . . ?
C2 C3 H3 109.5 . . ?
C2 C3 C4 112.0(4) . . ?
C4 C3 H3 109.5 . . ?
C16 C15 P1 121.4(4) . . ?
C20 C15 P1 118.4(4) . . ?
C20 C15 C16 119.7(5) . . ?
O2 C2 C3 107.1(3) . . ?
O2 C2 H2 110.8 . . ?
O2 C2 C1 107.0(3) . . ?
C3 C2 H2 110.8 . . ?
C3 C2 C1 110.1(4) . . ?
C1 C2 H2 110.8 . . ?
P1 C1 H1 110.3 . . ?
O1 C1 P1 99.6(3) . . ?
O1 C1 C2 112.4(3) . . ?
O1 C1 H1 110.3 . . ?
C2 C1 P1 113.5(3) . . ?
C2 C1 H1 110.3 . . ?
C22 C21 P1 119.1(4) . . ?
C26 C21 P1 121.3(5) . . ?
C26 C21 C22 119.0(6) . . ?
O1 C5 H5 109.2 . . ?
O1 C5 C4 108.8(3) . . ?
O1 C5 C6 107.2(4) . . ?
C4 C5 H5 109.2 . . ?
C6 C5 H5 109.2 . . ?
C6 C5 C4 113.2(4) . . ?
O4 C11 C12 109.9(5) . . ?
O8 C11 O4 122.8(5) . . ?
O8 C11 C12 127.3(6) . . ?
C32 C27 P1 120.7(4) . . ?
C28 C27 P1 119.3(4) . . ?
C28 C27 C32 119.7(5) . . ?
O4 C4 C3 107.2(4) . . ?
O4 C4 C5 110.8(4) . . ?
O4 C4 H4 110.3 . . ?
C3 C4 C5 108.0(4) . . ?
C3 C4 H4 110.3 . . ?
C5 C4 H4 110.3 . . ?
C21 C22 H22 119.6 . . ?
C23 C22 C21 120.8(5) . . ?
C23 C22 H22 119.6 . . ?
O3 C9 C10 109.4(7) . . ?
O7 C9 O3 122.7(6) . . ?
O7 C9 C10 127.9(6) . . ?
C27 C32 H32 120.6 . . ?
C31 C32 C27 118.8(6) . . ?
C31 C32 H32 120.6 . . ?
C28 C29 H29 120.1 . . ?
C30 C29 H29 120.1 . . ?
C30 C29 C28 119.8(7) . . ?
O5 C6 C5 108.1(5) . . ?
O5 C6 H6A 110.1 . . ?
O5 C6 H6B 110.1 . . ?
C5 C6 H6A 110.1 . . ?
C5 C6 H6B 110.1 . . ?
H6A C6 H6B 108.4 . . ?
C7 C8 H8A 109.5 . . ?
C7 C8 H8B 109.5 . . ?
C7 C8 H8C 109.5 . . ?
H8A C8 H8B 109.5 . . ?
H8A C8 H8C 109.5 . . ?
H8B C8 H8C 109.5 . . ?
C15 C16 H16 119.9 . . ?
C17 C16 C15 120.1(6) . . ?
C17 C16 H16 119.9 . . ?
C27 C28 H28 119.8 . . ?
C29 C28 C27 120.3(6) . . ?
C29 C28 H28 119.8 . . ?
C15 C20 H20 120.5 . . ?
C15 C20 C19 119.0(6) . . ?
C19 C20 H20 120.5 . . ?
O5 C13 C14 111.0(8) . . ?
O9 C13 O5 125.8(8) . . ?
O9 C13 C14 123.2(8) . . ?
C16 C17 H17 120.0 . . ?
C18 C17 C16 120.1(6) . . ?
C18 C17 H17 119.9 . . ?
C20 C19 H19 119.7 . . ?
C18 C19 C20 120.7(7) . . ?
C18 C19 H19 119.7 . . ?
C23 C24 H24 120.3 . . ?
C25 C24 H24 120.3 . . ?
C25 C24 C23 119.5(6) . . ?
C22 C23 C24 120.2(6) . . ?
C22 C23 H23 119.9 . . ?
C24 C23 H23 119.9 . . ?
C29 C30 H30 119.8 . . ?
C31 C30 C29 120.5(6) . . ?
C31 C30 H30 119.8 . . ?
C17 C18 H18 119.8 . . ?
C19 C18 C17 120.3(6) . . ?
C19 C18 H18 119.8 . . ?
C32 C31 H31 119.6 . . ?
C30 C31 C32 120.8(7) . . ?
C30 C31 H31 119.6 . . ?
C21 C26 H26 120.0 . . ?
C21 C26 C25 120.0(7) . . ?
C25 C26 H26 120.0 . . ?
F1 C33 S1 112.9(6) . . ?
F1 C33 F3 105.8(7) . . ?
F2 C33 S1 111.6(6) . . ?
F2 C33 F1 108.3(10) . . ?
F2 C33 F3 109.2(9) . . ?
F3 C33 S1 108.9(8) . . ?
C11 C12 H12A 109.5 . . ?
C11 C12 H12B 109.5 . . ?
C11 C12 H12C 109.5 . . ?
H12A C12 H12B 109.5 . . ?
H12A C12 H12C 109.5 . . ?
H12B C12 H12C 109.5 . . ?
C13 C14 H14A 109.5 . . ?
C13 C14 H14B 109.5 . . ?
C13 C14 H14C 109.5 . . ?
H14A C14 H14B 109.5 . . ?
H14A C14 H14C 109.5 . . ?
H14B C14 H14C 109.5 . . ?
C24 C25 C26 120.6(7) . . ?
C24 C25 H25 119.7 . . ?
C26 C25 H25 119.7 . . ?
C9 C10 H10A 109.5 . . ?
C9 C10 H10B 109.5 . . ?
C9 C10 H10C 109.5 . . ?
H10A C10 H10B 109.5 . . ?
H10A C10 H10C 109.5 . . ?
H10B C10 H10C 109.5 . . ?

loop_
_geom_torsion_atom_site_label_1
_geom_torsion_atom_site_label_2
_geom_torsion_atom_site_label_3
_geom_torsion_atom_site_label_4
_geom_torsion
_geom_torsion_site_symmetry_1
_geom_torsion_site_symmetry_2
_geom_torsion_site_symmetry_3
_geom_torsion_site_symmetry_4
_geom_torsion_publ_flag
P1 C15 C16 C17 -173.0(5) . . . . ?
P1 C15 C20 C19 173.4(5) . . . . ?
P1 C21 C22 C23 173.3(5) . . . . ?
P1 C21 C26 C25 -174.4(8) . . . . ?
P1 C27 C32 C31 -176.4(5) . . . . ?
P1 C27 C28 C29 176.8(6) . . . . ?
O2 C2 C1 P1 -84.1(4) . . . . ?
O2 C2 C1 O1 163.9(3) . . . . ?
O3 C3 C2 O2 72.7(4) . . . . ?
O3 C3 C2 C1 -171.3(4) . . . . ?
O3 C3 C4 O4 55.5(5) . . . . ?
O3 C3 C4 C5 175.0(4) . . . . ?
O1 C5 C4 O4 55.7(5) . . . . ?
O1 C5 C4 C3 -61.4(5) . . . . ?
O1 C5 C6 O5 76.9(5) . . . . ?
C7 O2 C2 C3 -121.9(4) . . . . ?
C7 O2 C2 C1 120.1(4) . . . . ?
C3 O3 C9 O7 -1.6(9) . . . . ?
C3 O3 C9 C10 179.7(5) . . . . ?
C3 C2 C1 P1 159.9(3) . . . . ?
C3 C2 C1 O1 47.8(5) . . . . ?
C15 P1 C1 O1 62.6(3) . . . . ?
C15 P1 C1 C2 -57.0(4) . . . . ?
C15 P1 C21 C22 157.3(4) . . . . ?
C15 P1 C21 C26 -32.0(7) . . . . ?
C15 P1 C27 C32 -148.1(5) . . . . ?
C15 P1 C27 C28 38.4(5) . . . . ?
C15 C16 C17 C18 -0.3(11) . . . . ?
C15 C20 C19 C18 -0.1(11) . . . . ?
C2 O2 C7 O6 -3.8(8) . . . . ?
C2 O2 C7 C8 177.4(5) . . . . ?
C2 C3 C4 O4 -61.5(4) . . . . ?
C2 C3 C4 C5 57.9(5) . . . . ?
C1 P1 C15 C16 90.1(5) . . . . ?
C1 P1 C15 C20 -81.9(5) . . . . ?
C1 P1 C21 C22 37.3(5) . . . . ?
C1 P1 C21 C26 -152.0(6) . . . . ?
C1 P1 C27 C32 -32.5(5) . . . . ?
C1 P1 C27 C28 153.9(5) . . . . ?
C1 O1 C5 C4 62.3(5) . . . . ?
C1 O1 C5 C6 -175.0(4) . . . . ?
O11 S1 C33 F1 63.5(8) . . . . ?
O11 S1 C33 F2 -174.2(8) . . . . ?
O11 S1 C33 F3 -53.6(7) . . . . ?
C21 P1 C15 C16 -32.8(5) . . . . ?
C21 P1 C15 C20 155.2(4) . . . . ?
C21 P1 C1 O1 -173.3(3) . . . . ?
C21 P1 C1 C2 67.1(4) . . . . ?
C21 P1 C27 C32 87.9(5) . . . . ?
C21 P1 C27 C28 -85.6(5) . . . . ?
C21 C22 C23 C24 -0.6(9) . . . . ?
C21 C26 C25 C24 3.2(18) . . . . ?
C5 O1 C1 P1 -175.7(3) . . . . ?
C5 O1 C1 C2 -55.3(5) . . . . ?
C11 O4 C4 C3 -138.6(4) . . . . ?
C11 O4 C4 C5 103.8(5) . . . . ?
O12 S1 C33 F1 -176.1(7) . . . . ?
O12 S1 C33 F2 -53.9(9) . . . . ?
O12 S1 C33 F3 66.7(6) . . . . ?
O10 S1 C33 F1 -57.6(8) . . . . ?
O10 S1 C33 F2 64.6(9) . . . . ?
O10 S1 C33 F3 -174.8(6) . . . . ?
C27 P1 C15 C16 -153.4(5) . . . . ?
C27 P1 C15 C20 34.7(5) . . . . ?
C27 P1 C1 O1 -55.5(3) . . . . ?
C27 P1 C1 C2 -175.1(3) . . . . ?
C27 P1 C21 C22 -80.7(5) . . . . ?
C27 P1 C21 C26 90.0(6) . . . . ?
C27 C32 C31 C30 2.1(11) . . . . ?
C4 O4 C11 O8 -3.8(7) . . . . ?
C4 O4 C11 C12 177.1(5) . . . . ?
C4 C3 C2 O2 -166.5(3) . . . . ?
C4 C3 C2 C1 -50.6(5) . . . . ?
C4 C5 C6 O5 -163.1(4) . . . . ?
C22 C21 C26 C25 -3.7(13) . . . . ?
C9 O3 C3 C2 -158.5(5) . . . . ?
C9 O3 C3 C4 80.2(5) . . . . ?
C32 C27 C28 C29 3.2(10) . . . . ?
C29 C30 C31 C32 -1.7(12) . . . . ?
C6 O5 C13 O9 5.4(10) . . . . ?
C6 O5 C13 C14 -174.0(6) . . . . ?
C6 C5 C4 O4 -63.4(5) . . . . ?
C6 C5 C4 C3 179.5(4) . . . . ?
C16 C15 C20 C19 1.3(9) . . . . ?
C16 C17 C18 C19 1.5(12) . . . . ?
C28 C27 C32 C31 -2.9(9) . . . . ?
C28 C29 C30 C31 2.0(12) . . . . ?
C20 C15 C16 C17 -1.1(9) . . . . ?
C20 C19 C18 C17 -1.3(12) . . . . ?
C13 O5 C6 C5 -108.1(6) . . . . ?
C23 C24 C25 C26 -1.4(17) . . . . ?
C30 C29 C28 C27 -2.7(11) . . . . ?
C26 C21 C22 C23 2.4(9) . . . . ?
C25 C24 C23 C22 0.1(13) . . . . ?

_shelx_res_file                  
;
    200528huanghy_0m.res created by SHELXL-2014/7

TITL 200528huanghy_0m_a.res in P2(1)
REM Old TITL
REM SHELXT solution in P2(1)
REM R1 0.143, Rweak 0.055, Alpha 0.008, Orientation as input
REM Flack x = 0.057 ( 0.034 ) from Parsons' quotients
REM Formula found by SHELXT: C33 F6 O9 P S
CELL 0.71073 10.5045 16.8204 11.0991 90 112.514 90
ZERR 2 0.0014 0.0022 0.0015 0 0.002 0
LATT -1
SYMM -X,0.5+Y,-Z
SFAC C H F O P S
UNIT 66 68 6 24 2 2
DELU 0.0002 0.0001 C13 C14

L.S. 10
PLAN  4
SIZE 0.03 0.03 0.03
TEMP 23
CONF
BOND $H
list 4
fmap 2
acta
MORE -1
REM <olex2.extras>
REM <HklSrc "%.\\200528HUANGHY_0m.hkl">
REM </olex2.extras>

WGHT    0.082700    0.188100
FVAR       0.65356
P1    5    0.636254    0.437589    0.060226    11.00000    0.04693    0.04434 =
         0.03421    0.00391    0.01638    0.00068
S1    6    0.413460    0.687982    0.665752    11.00000    0.07967    0.05872 =
         0.07204   -0.00092    0.03278    0.01145
O2    4    0.888379    0.310114    0.242752    11.00000    0.05243    0.03976 =
         0.04787   -0.00157    0.02509    0.00259
O3    4    1.054958    0.381863    0.481443    11.00000    0.04812    0.06346 =
         0.04749    0.00367    0.00479   -0.00102
O4    4    0.903227    0.519550    0.459799    11.00000    0.06976    0.04079 =
         0.04590   -0.00278    0.01596   -0.00951
O1    4    0.653035    0.455116    0.290223    11.00000    0.05336    0.05719 =
         0.03622   -0.00262    0.01773    0.00945
O6    4    1.012978    0.369376    0.144013    11.00000    0.10273    0.07070 =
         0.11478    0.01037    0.08211    0.00415
O8    4    0.937257    0.568567    0.656335    11.00000    0.09734    0.06989 =
         0.05970   -0.02411    0.01235   -0.00832
O5    4    0.482445    0.485073    0.442192    11.00000    0.09066    0.06696 =
         0.07510   -0.00078    0.03801    0.01196
O7    4    1.069627    0.325415    0.668790    11.00000    0.10761    0.08519 =
         0.05514    0.02074    0.01051    0.00225
C7    1    0.971003    0.310385    0.173378    11.00000    0.05004    0.06178 =
         0.05527    0.00258    0.02584    0.00822
C3    1    0.906466    0.379077    0.434588    11.00000    0.04335    0.03826 =
         0.03741    0.00377    0.01125   -0.00088
AFIX  13
H3    2    0.877614    0.327979    0.458237    11.00000   -1.20000
AFIX   0
C15   1    0.723952    0.530297    0.072388    11.00000    0.05204    0.05171 =
         0.04286    0.01201    0.01607   -0.00147
C2    1    0.858153    0.384889    0.288319    11.00000    0.04138    0.03469 =
         0.03850    0.00260    0.01626   -0.00076
AFIX  13
H2    2    0.904601    0.428604    0.263225    11.00000   -1.20000
AFIX   0
C1    1    0.699494    0.395587    0.226791    11.00000    0.04275    0.04435 =
         0.03418    0.00072    0.01807    0.00125
AFIX  13
H1    2    0.653363    0.345001    0.227170    11.00000   -1.20000
AFIX   0

O11   4    0.385695    0.606886    0.631017    11.00000    0.17291    0.06532 =
         0.13950   -0.03280    0.07753   -0.02136
C21   1    0.661228    0.369783   -0.053496    11.00000    0.05731    0.05615 =
         0.03246    0.00276    0.01848    0.00464
F1    3    0.594168    0.691653    0.558974    11.00000    0.16665    0.14442 =
         0.16269   -0.03840    0.11789   -0.00243
C5    1    0.694922    0.443382    0.428211    11.00000    0.05775    0.05319 =
         0.03355   -0.00346    0.01936    0.00166
AFIX  13
H5    2    0.662812    0.391208    0.444072    11.00000   -1.20000
AFIX   0
C11   1    0.946609    0.575734    0.553548    11.00000    0.05208    0.04629 =
         0.05352   -0.00573    0.00317    0.00020
O9    4    0.422696    0.577664    0.288329    11.00000    0.14095    0.09070 =
         0.11566    0.04023    0.04082    0.02103

O12   4    0.423829    0.706992    0.793414    11.00000    0.15974    0.09769 =
         0.09132   -0.00061    0.07582    0.03420
O10   4    0.336430    0.744175    0.570601    11.00000    0.09534    0.11096 =
         0.11700    0.03469    0.03123    0.04023
C27   1    0.455198    0.453955    0.009363    11.00000    0.04980    0.05922 =
         0.03686    0.00031    0.01519    0.00186
C4    1    0.851026    0.445965    0.491116    11.00000    0.05909    0.04098 =
         0.03418    0.00113    0.01543   -0.00242
AFIX  13
H4    2    0.881921    0.439885    0.585868    11.00000   -1.20000
AFIX   0
C22   1    0.643169    0.289397   -0.040574    11.00000    0.06787    0.06284 =
         0.03979   -0.00677    0.02144   -0.01468
AFIX  43
H22   2    0.627872    0.270846    0.031674    11.00000   -1.20000
AFIX   0
C9    1    1.125426    0.351407    0.602799    11.00000    0.06739    0.06363 =
         0.05431   -0.00788   -0.00723    0.00677
C32   1    0.374868    0.404065    0.051378    11.00000    0.05065    0.10963 =
         0.05601    0.01389    0.02139   -0.00241
AFIX  43
H32   2    0.415193    0.363343    0.110368    11.00000   -1.20000
AFIX   0
C29   1    0.252336    0.523133   -0.128381    11.00000    0.06540    0.09645 =
         0.09042    0.02213    0.00781    0.01699
AFIX  43
H29   2    0.211112    0.563635   -0.187530    11.00000   -1.20000
AFIX   0
C6    1    0.626753    0.507150    0.477498    11.00000    0.06412    0.07541 =
         0.04739   -0.00964    0.02293    0.00989
AFIX  23
H6A   2    0.672272    0.511974    0.571457    11.00000   -1.20000
H6B   2    0.632892    0.557896    0.438558    11.00000   -1.20000
AFIX   0
C8    1    0.995085    0.227796    0.140443    11.00000    0.09483    0.07049 =
         0.08453   -0.01385    0.04756    0.01611
AFIX 137
H8A   2    1.044421    0.198911    0.219185    11.00000   -1.50000
H8B   2    1.048223    0.228670    0.086755    11.00000   -1.50000
H8C   2    0.908203    0.202331    0.094063    11.00000   -1.50000
AFIX   0
C16   1    0.848692    0.534734    0.057293    11.00000    0.07919    0.05172 =
         0.09102    0.02476    0.04649    0.00699
AFIX  43
H16   2    0.883645    0.490080    0.031135    11.00000   -1.20000
AFIX   0
C28   1    0.392459    0.512087   -0.083050    11.00000    0.05780    0.07358 =
         0.07359    0.01770    0.00751    0.00308
AFIX  43
H28   2    0.445540    0.543740   -0.114469    11.00000   -1.20000
AFIX   0
C20   1    0.673659    0.596300    0.113417    11.00000    0.07675    0.05730 =
         0.07964   -0.00955    0.03345   -0.00374
AFIX  43
H20   2    0.590964    0.593708    0.125615    11.00000   -1.20000
AFIX   0
C13   1    0.394808    0.527290    0.350451    11.00000    0.10462    0.06497 =
         0.08945    0.00181    0.03663    0.02881
C17   1    0.921338    0.605432    0.081045    11.00000    0.08246    0.07316 =
         0.10729    0.03299    0.04775   -0.01320
AFIX  43
H17   2    1.005273    0.608185    0.071235    11.00000   -1.20000
AFIX   0
C19   1    0.749145    0.667413    0.136473    11.00000    0.12126    0.05450 =
         0.08926   -0.01021    0.04061   -0.01757
AFIX  43
H19   2    0.716034    0.712260    0.164020    11.00000   -1.20000
AFIX   0
C24   1    0.668796    0.263276   -0.240535    11.00000    0.14369    0.08249 =
         0.06300   -0.01327    0.05596    0.00267
AFIX  43
H24   2    0.671661    0.227524   -0.303364    11.00000   -1.20000
AFIX   0
C23   1    0.647524    0.236609   -0.132986    11.00000    0.09158    0.06547 =
         0.05756   -0.01280    0.02812   -0.01040
AFIX  43
H23   2    0.636019    0.182552   -0.122722    11.00000   -1.20000
AFIX   0
C30   1    0.173471    0.474263   -0.086150    11.00000    0.04830    0.13630 =
         0.07389   -0.00567    0.00635    0.01615
AFIX  43
H30   2    0.078304    0.480692   -0.118891    11.00000   -1.20000
AFIX   0
C18   1    0.869886    0.671397    0.118988    11.00000    0.12216    0.07139 =
         0.08376    0.01165    0.03479   -0.04038
AFIX  43
H18   2    0.917972    0.719165    0.132838    11.00000   -1.20000
AFIX   0

F2    3    0.631842    0.771821    0.713615    11.00000    0.14863    0.19127 =
         0.29891   -0.15631    0.13036   -0.09182
F3    3    0.669275    0.646442    0.751874    11.00000    0.10964    0.24105 =
         0.17155   -0.01387    0.00454    0.08461
C31   1    0.233758    0.416140    0.003766    11.00000    0.05875    0.14854 =
         0.06898    0.00606    0.02717   -0.01358
AFIX  43
H31   2    0.179329    0.384311    0.033331    11.00000   -1.20000
AFIX   0
C26   1    0.678377    0.396216   -0.161430    11.00000    0.20427    0.06889 =
         0.06501    0.00477    0.08569    0.00034
AFIX  43
H26   2    0.685425    0.450448   -0.173983    11.00000   -1.20000
AFIX   0

C33   1    0.585383    0.702011    0.671517    11.00000    0.08484    0.11301 =
         0.11656   -0.04476    0.03895    0.00614
C12   1    1.003393    0.645385    0.506440    11.00000    0.10570    0.05787 =
         0.10338   -0.00941    0.02135   -0.02520
AFIX 137
H12A  2    1.083797    0.629236    0.491529    11.00000   -1.50000
H12B  2    1.027717    0.686691    0.571027    11.00000   -1.50000
H12C  2    0.935081    0.664900    0.426553    11.00000   -1.50000
AFIX   0
C14   1    0.248090    0.505606    0.331009    11.00000    0.09366    0.13530 =
         0.13680   -0.00066    0.03682    0.03724
AFIX 137
H14A  2    0.189613    0.511302    0.240588    11.00000   -1.50000
H14B  2    0.216514    0.540244    0.382521    11.00000   -1.50000
H14C  2    0.245276    0.451545    0.357611    11.00000   -1.50000
AFIX   0
C25   1    0.685526    0.341751   -0.254458    11.00000    0.28479    0.10287 =
         0.08881    0.00584    0.13036    0.00346
AFIX  43
H25   2    0.701944    0.359953   -0.326316    11.00000   -1.20000
AFIX   0
C10   1    1.278264    0.358724    0.635504    11.00000    0.06345    0.13798 =
         0.10336    0.00158   -0.01156    0.01111
AFIX 137
H10A  2    1.306623    0.318693    0.589336    11.00000   -1.50000
H10B  2    1.327272    0.351735    0.727649    11.00000   -1.50000
H10C  2    1.298106    0.410398    0.610328    11.00000   -1.50000
AFIX   0
HKLF 4

REM  200528huanghy_0m_a.res in P2(1)
REM R1 =  0.0560 for    5592 Fo > 4sig(Fo)  and  0.0847 for all    7768 data
REM    455 parameters refined using      2 restraints

END

WGHT      0.0827      0.1880

REM Highest difference peak  0.528,  deepest hole -0.242,  1-sigma level  0.050
Q1    1   0.4969  0.5423  0.3931  11.00000  0.05    0.53
Q2    1   0.4540  0.4454  0.5268  11.00000  0.05    0.49
Q3    1   0.3817  0.4931  0.4300  11.00000  0.05    0.27
Q4    1   0.6461  0.4021  0.0000  11.00000  0.05    0.22
;
_shelx_res_checksum              55125
_olex2_submission_special_instructions 'No special instructions were received'
